# Supplementary material for: Statistical Inference of Selection and Divergence of the Rice Blast Resistance Gene Pi-ta
Source: G3 (Bethesda). 2014 Oct 21;4(12):2425–32. doi: 10.1534/g3.114.014969 (PMC4267938; doi:10.1534/g3.114.014969)
Supplement: Supporting Information [file supp_g3.114.014969_FileS1.xls]

## Sheet: US weedy rice
Identification		Sub-group
1004-01		O. sativa (red rice)
1025-01		O. sativa (red rice)
1081-01		O. sativa (red rice)
1091-01		O. sativa (red rice)
1096-01		O. sativa (red rice)
1196-01		O. sativa (red rice)
1098-01		O. sativa (red rice)
1134-01		O. sativa (red rice)
1135-01		O. sativa (red rice)
1141-01		O. sativa (red rice)
1160-01		O. sativa (red rice)
1179-01		O. sativa (red rice)
1188-01		O. sativa (red rice)
10A		O. sativa (red rice)
16B		O. sativa (red rice)
18A		O. sativa (red rice)
1995-15		O. sativa (red rice)
1996-1		O. sativa (red rice)
1996-5 (SHA- '93)		O. sativa (red rice)
1996-9 (BLKH '89)		O. sativa (red rice)
LA3		O. sativa (red rice)
MS4 (R78-8 '93)		O. sativa (red rice)
StgB		O. sativa (red rice)
StgS		O. sativa (red rice)
TX4		O. sativa (red rice)
1001-01		O. sativa (red rice)
1002-02		O. sativa (red rice)
1005-02		O. sativa (red rice)
1042-01		O. sativa (red rice)
1047-01		O. sativa (red rice)
1073-02		O. sativa (red rice)
1092-02		O. sativa (red rice)
1111-01		O. sativa (red rice)
1190-01		O. sativa (red rice)
1199-01		O. sativa (red rice)
1300-02		O. sativa (red rice)
1344-02		O. sativa (red rice)
Prairie Co. Short - 8		O. sativa (red rice)
Prairie Co. Tall - 10		O. sativa (red rice)
Prairie Co. Tall - 11		O. sativa (red rice)
Prairie Co. Tall - 17		O. sativa (red rice)
1995-12		O. sativa (red rice)
1995-13		O. sativa (red rice)
1995-14		O. sativa (red rice)
1996-8		O. sativa (red rice)
2002-51		O. sativa (red rice)
2004-1-A		O. sativa (red rice)
1183-01		O. sativa (red rice)
1166-02		O. sativa (red rice)
1107-01		O. sativa (red rice)
1210-02		O. sativa (red rice)
1214-02		O. sativa (red rice)
1163-01		O. sativa (red rice)
1120-02		O. sativa (red rice)
1333-02		O. sativa (red rice)
1202-02		O. sativa (red rice)
2002-2-pot 1		O. sativa (red rice)
2002-2-pot 21		O. sativa (red rice)

## Sheet: US cultivate rice and rufipogon
Accession name	Species Name		Sub-group
BENGAL	O. sativa (US variety)		japonica
BLUE_ROSE	O. sativa (US variety)		tropical japonica
CAROLINA_GOLD	O. sativa (US variety)		japonica
CL121	O. sativa (US variety)		japonica
CL161	O. sativa (US variety)		japonica
CYPRESS	O. sativa (US variety)		japonica
DELITUS	O. sativa (US variety)		japonica
DREW	O. sativa (US variety)		tropical japonica
EDITH	O. sativa (US variety)		japonica
PALMYRA	O. sativa (US variety)		japonica
REXORO	O. sativa (US variety)		japonica
ZENITH	O. sativa (US variety)		japonica
O. SATIVA (US)	LEMONT	US	japonica
O. SATIVA (US)	DEE_GEO_WOO_GEN	US	Indica
81990	rufipogon	Myanmar
100588	rufipogon	Taiwan
100904	rufipogon	Thailand
100916	rufipogon	China
104501	rufipogon	India
104599	rufipogon	Sri Lanka
104624	rufipogon	China
104714	rufipogon	Thailand
104833	rufipogon	Thailand
104871	rufipogon	Thailand
105388	rufipogon	Thailand
105491	rufipogon	Malaysia
105568	rufipogon	Philippines
105711	rufipogon	India
105720	rufipogon	Cambodia
105855	rufipogon	Thailand
105888	rufipogon	Bangladesh
106086	rufipogon	India
106103	rufipogon	India
106122	rufipogon	India
106134	rufipogon	India
106150	rufipogon	Laos
106168	rufipogon	Vietnam
106169	rufipogon	Vietnam
106321	rufipogon	Cambodia
106346	rufipogon	Myanmar
106453	rufipogon	Indonesia
106518	rufipogon	Vietnam
106523	rufipogon	Papau New Guinea

## Sheet: Asian cultivated rice
Species	Name	Origin	Sub population
O. SATIVA (Asian)	DOM-SOFID	Iran	Aromatic
O. SATIVA (Asian)	ARC-13829	India (N. Kakhimpur)	Aromatic
O. SATIVA (Asian)	JHONA-349	India	Aus-indica
O. SATIVA (Asian)	KASALATH	India	Aus-indica
O. SATIVA (Asian)	DV85	Bangladesh	Aus-indica
O. SATIVA (Asian)	BJ-1	India	Aus-indica
O. SATIVA (Asian)	DHALA_SHAITTA	Bangladesh	Aus-indica
O. SATIVA (Asian)	RATHUWEE	Sri Lanka	Indica
O. SATIVA (Asian)	Khao Dawk Mali -105	Thailand	Indica
O. SATIVA (Asian)	LalAman	India	Indica
O. SATIVA (Asian)	Dholi Boro	Bangladesh	Indica
O. SATIVA (Asian)	Ai-chiao-hong	China	Indica
O. SATIVA (Asian)	CHAU	Vietnam	Indica
O. SATIVA (Asian)	CHHOTE_DHAN	Nepal	Indica
O. SATIVA (Asian)	POPOT-165	Indonesia (E. Kalimantan)	Indica
O. SATIVA (Asian)	Ta hung ku	China	Temperate Japonica
O. SATIVA (Asian)	Kamenoo	Japan	Temperate Japonica
O. SATIVA (Asian)	Nep-Hoa-Vang	Vietnam	Temperate Japonica
O. SATIVA (Asian)	SHOEMED	Philippines	Temperate Japonica
O. SATIVA (Asian)	Khao Hawm	Thailand	Tropical Japonica
O. SATIVA (Asian)	Mirti	Bangladesh	Tropical Japonica
O. SATIVA (Asian)	KU115	Thailand	Tropical Japonica
O. SATIVA (Asian)	CICIH_BETON	Indonesia (Bali)	Tropical Japonica
O. SATIVA (Asian)	GOTAK_GATIK	Indonesia (C. Java)	Tropical Japonica
O. SATIVA (Asian)	ASSE_Y_PUNG	Philippines (introduced)	Tropical Japonica
O. SATIVA (Asian)	Kotobuki Mochi	Japan	Tropical Japonica
O. SATIVA (Asian)	TREMBESE	Indonesia (East Java)	Tropical Japonica
O. SATIVA (Asian)	DA 13		Aromatic
O. SATIVA (Asian)	Bei Khe		Aus-indica
O. SATIVA (Asian)	Aus 196		Aus-indica
